# Supplementary material for: Assessment of the public health risk of novel reassortant H3N3 avian influenza viruses that emerged in chickens
Source: mBio. 2025 Jun 16;16(7):e00677-25. doi: 10.1128/mbio.00677-25 (PMC12239568; doi:10.1128/mbio.00677-25)
Supplement: Table S4 — Specific amino acid substitutions in H3Ny viruses. [file mbio.00677-25-s0002.xlsx]

## Sheet: Table S4
Table S4. Specific amino acid substitutions in H3Ny viruses.
Name	Type	Host	HA						NA							PB2																PB1-F1										PB1-F2	PA
			Cleavage site	135-137	155	190-193	222-227	228	M26I	V116A	I117T	E119V	Q136L	R152W	I312V	L86V	E158G	K251R	I292V	G309D	K318R	T339K	Q368R	R389K	H447Q	R477G	I495V	Q591K	E627K/V	A661T	D701N	D/A3V	L13P	H99Y	R207K	K328N	I368V	S375N/T	H436Y	L473V	D622G	N66S	K26E	S37A	D55N	T97I	V100A	V160D	H266R
A/chicken/Anhui/F2172/2023	H3N3	chicken	PEKQTRGL	GSS	T	EQTN	WVRGQS	G	I	V	T	E	Q	R	L	S	E	R	V	D	R	K	R	K	Q	G	V	Q	E	A	D	V	P	H	K	N	V	S	Y	V	G	N	E	S	D	V	V	D	R
A/chicken/Guangdong/FS22/2023	H3N3	chicken	PEKQTRGL	GSS	T	EQTN	WVRGQS	G	I	I	T	E	Q	R	I	S	E	R	I	D	R	K	R	K	Q	G	V	Q	E	A	D	V	P	H	K	N	V	S	Y	V	G	N	E	S	D	V	A	D	R
A/chicken/Guangdong/FS24/2023	H3N3	chicken	PEKQTRGL	GSS	T	EQTN	WVRGQS	G	I	I	T	E	Q	R	I	S	E	R	V	D	R	K	R	K	Q	G	V	Q	E	A	D	V	P	H	K	N	I	N	Y	V	G	N	E	S	D	V	V	D	R
A/chicken/Guangdong/FS25/2023	H3N3	chicken	PEKQTRGL	GSS	T	EQTN	WVRGQS	G	I	I	T	E	Q	R	I	S	E	R	V	D	R	K	R	K	Q	G	-	Q	E	A	D	V	P	H	K	N	V	N	Y	V	G	N	E	S	D	V	V	D	R
A/chicken/Hebei/F2341/2023	H3N3	chicken	PEKQTRGI	GSS	T	EQTN	WVRGQS	G	I	V	T	E	Q	R	I	S	E	R	V	D	R	K	R	K	Q	G	V	Q	E	A	D	V	P	H	K	N	V	N	Y	V	G	N	E	S	N	V	V	D	R
A/chicken/Hebei/F4301/2023	H3N3	chicken	PEKQTRGI	GSS	T	EQTN	WVRGQS	G	I	V	T	E	Q	R	I	S	E	R	V	D	R	K	R	K	Q	G	V	Q	E	A	D	V	P	H	K	N	V	N	Y	V	G	N	E	S	N	V	V	D	R
A/chicken/Henan/F2113/2023	H3N3	chicken	PEKQTRGI	GSS	T	EQTN	WVRGQS	G	I	V	T	E	Q	R	I	S	E	R	V	D	R	K	R	K	Q	G	V	Q	E	A	D	V	P	H	K	N	V	N	Y	V	G	N	E	S	D	V	V	D	R
A/chicken/Henan/F426/2023	H3N3	chicken	PEKQTRGI	GSS	T	EQTN	WVRGQS	G	I	V	T	E	Q	R	I	S	E	R	V	D	R	K	R	K	Q	G	V	Q	E	A	D	V	P	H	K	N	V	N	Y	V	G	N	E	S	D	V	V	D	R
A/chicken/Jiangsu/F1225/2022	H3N3	chicken	PEKQTRGI	GSS	T	EQTN	WVRGQS	G	I	V	T	E	Q	R	I	S	E	R	V	D	R	K	R	K	Q	G	V	Q	E	A	D	V	P	H	K	N	V	S	Y	V	G	N	E	S	D	V	V	D	R
A/chicken/Jiangsu/M36131/2023	H3N3	chicken	PEKQTRGI	GSS	T	EQTN	WVRGQS	G	I	V	T	E	Q	R	I	S	E	R	V	D	R	K	R	K	Q	G	V	Q	E	A	D	V	P	H	K	N	V	N	Y	V	G	N	E	S	D	V	V	D	R
A/chicken/Jiangsu/M5203/2023	H3N3	chicken	PEKQTRGL	GSS	T	EQTN	WVRGQS	G	I	V	T	E	Q	R	L	S	E	R	V	D	R	K	R	K	Q	G	V	Q	E	A	D	V	P	H	K	N	V	N	Y	V	G	N	E	S	D	V	V	D	R
A/chicken/Jiangxi/M3181/2023	H3N3	chicken	PEKQTRGL	GSS	T	EQTN	WVRGQS	G	I	V	T	E	Q	R	L	S	E	R	V	D	R	K	R	K	Q	G	V	Q	E	A	D	V	P	H	K	N	V	N	Y	V	G	N	E	S	N	V	V	D	R
A/chicken/Liaoning/F3154/2023	H3N3	chicken	PEKQTRGI	GSS	T	EQTN	WVRGQS	G	I	V	T	E	Q	R	I	S	E	R	V	D	R	K	R	K	Q	G	V	Q	E	A	D	V	P	H	K	N	V	N	Y	V	G	N	E	S	D	V	V	D	R
A/chicken/Liaoning/F41317/2023	H3N3	chicken	PEKQTRGI	GSS	T	EQTN	WVRGQS	G	I	V	T	E	Q	R	I	S	E	R	V	D	R	K	R	K	Q	G	V	Q	E	A	D	V	P	H	K	N	V	N	Y	V	G	N	E	S	D	V	V	D	R
A/chicken/Ningxia/F31/2023	H3N3	chicken	PEKQTRGI	GSS	T	EQTN	WVRGQS	G	I	V	T	E	Q	R	I	S	E	R	V	D	R	K	R	K	Q	G	V	Q	E	A	D	V	P	H	K	N	I	N	Y	V	G	N	E	S	N	V	V	D	R
A/chicken/Shandong/F202B/2023	H3N3	chicken	PEKQTRGI	GSS	T	EQTN	WVRGQS	G	I	V	T	E	Q	R	I	S	E	R	V	D	R	K	R	K	Q	G	V	Q	E	A	D	V	P	H	K	N	V	N	Y	V	G	N	E	S	N	V	V	D	R
A/chicken/Shandong/F2229/2023	H3N3	chicken	PEKQTRGI	GSS	T	EQTN	WVRGQS	G	I	V	T	E	Q	R	I	S	E	R	V	D	R	K	R	K	Q	G	V	Q	E	A	D	V	P	H	K	N	V	N	Y	V	G	N	E	S	N	V	V	D	R
A/chicken/Shandong/F32021/2023	H3N3	chicken	PEKQTRGI	GSS	T	EQTN	WVRGQS	G	I	V	T	E	Q	R	I	S	E	R	V	D	R	K	R	K	Q	G	V	Q	E	A	D	V	P	H	K	N	V	N	Y	V	G	N	E	S	N	V	V	D	R
A/chicken/Shandong/F3203/2023	H3N3	chicken	PEKQTRGI	GSS	T	EQTN	WVRGQS	G	I	V	T	E	Q	R	I	S	E	R	V	D	R	K	R	K	Q	G	V	Q	E	A	D	V	P	H	K	N	V	N	Y	V	G	N	E	S	N	V	V	D	R
A/chicken/Shandong/FH25/2023	H3N3	chicken	PEKQTRGI	GSS	T	EQTN	WVRGQS	G	I	V	T	E	Q	R	I	S	E	R	V	D	R	K	R	K	Q	G	V	Q	E	A	D	V	P	H	K	N	V	N	Y	V	G	N	E	S	N	V	V	D	R
A/chicken/Zhejiang/F419/2023	H3N3	chicken	PEKQTRGL	GSS	T	EQTN	WVRGQS	G	I	V	T	E	Q	R	L	S	E	R	V	D	R	K	R	K	Q	G	V	Q	E	A	D	V	P	H	K	N	V	N	Y	V	G	N	E	S	D	V	V	D	R
A/chicken/Zhejiang/M4249/2023	H3N3	chicken	PEKQTRGL	GSS	T	EQTN	WVRGQS	G	I	V	T	E	Q	R	L	S	E	R	V	D	R	K	R	K	Q	G	V	Q	E	A	D	V	P	H	K	N	V	N	Y	V	G	N	E	S	D	V	V	D	R
A/chicken/Anhui/F0528/2022	H3N8	chicken	PEKQTRGL	GSS	T	EQTN	WVRGQS	G	I	V	I	E	Q	R	V	S	E	R	V	D	R	K	R	K	Q	G	V	Q	E	A	D	V	P	H	K	N	V	S	Y	V	G	N	E	S	D	V	V	D	R
A/chicken/Anhui/FA0515/2022	H3N8	chicken	PEKQTRGL	GSS	T	EQTN	WVRGQS	G	I	I	I	E	Q	R	V	S	E	R	V	D	R	K	R	K	Q	G	V	Q	E	A	D	V	P	H	K	N	V	S	Y	V	G	N	E	S	D	V	V	D	R
A/chicken/Anhui/FA0610/2022	H3N8	chicken	PEKQTRGL	GSS	T	EQTN	WVRGQS	G	I	V	I	E	Q	R	V	S	E	R	V	D	R	K	R	K	Q	G	V	Q	E	A	D	V	P	H	K	N	V	S	Y	V	G	N	E	S	D	V	V	D	R
A/chicken/Fujian/FC20/2023	H3N8	chicken	PEKQKRGL	GSG	T	EQTN	WVRGQS	G	I	V	I	E	Q	R	V	S	E	R	V	D	R	K	R	K	Q	G	V	Q	E	A	D	V	P	H	K	N	V	S	Y	V	G	N	E	S	D	V	V	D	R
A/chicken/Fujian/M3322/2023	H3N8	chicken	PEKQKRGL	GSG	T	EQTN	WVRGQS	G	I	V	I	E	Q	R	V	S	E	R	V	D	R	K	R	K	Q	G	V	Q	E	A	D	V	P	H	K	N	V	S	Y	V	G	N	E	S	D	V	V	D	R
A/chicken/Guangdong/FH055/2022	H3N8	chicken	PEKQTRGL	GSG	T	EQTN	WVRGQS	G	I	V	I	E	Q	R	V	S	E	R	V	D	R	K	R	K	Q	G	V	Q	E	A	D	V	P	H	K	N	V	S	Y	V	G	N	E	S	D	V	V	D	R
A/chicken/Guangdong/FH5125/2022	H3N8	chicken	PEKQTRGL	GSS	T	EQTN	WVRGQS	G	I	V	I	E	Q	R	V	S	E	R	V	D	R	K	R	K	Q	G	V	Q	E	A	D	V	P	H	K	N	V	S	Y	V	G	N	E	S	D	V	V	D	R
A/chicken/Guangdong/FH582/2022	H3N8	chicken	PEKQTRGL	GSS	T	EQTN	WVRGQP	G	I	V	I	E	Q	R	V	S	E	R	V	D	R	K	R	K	Q	G	V	Q	E	A	D	V	P	H	K	N	V	S	Y	V	G	N	E	S	D	V	V	D	R
A/chicken/Guangdong/FH584/2022	H3N8	chicken	PEKQTRGL	GSS	T	EQTN	WVRGQS	G	I	V	I	E	Q	R	V	S	E	R	V	D	R	K	R	K	Q	G	V	Q	E	A	D	V	P	H	K	N	V	S	Y	V	G	N	E	S	D	V	V	D	R
A/chicken/Guangdong/M0311/2023	H3N8	chicken	PEKQKRGL	GSG	T	EQTN	WVRGQS	G	I	V	I	E	Q	R	V	S	E	R	V	D	R	K	R	K	Q	G	V	Q	E	A	D	V	P	H	K	N	V	S	Y	V	G	N	E	S	D	V	V	D	R
A/chicken/Guangdong/M1216/2022	H3N8	chicken	PEKQTRGL	GSS	T	EQTN	WVRGQS	G	I	V	I	E	Q	R	V	S	E	R	V	D	R	K	R	K	Q	G	V	Q	E	A	D	V	P	H	K	N	V	S	Y	V	G	N	E	S	D	V	V	D	R
A/chicken/Guangdong/M1229/2022	H3N8	chicken	PEKQTRGL	GSS	T	EQTN	WVRGQS	G	I	V	I	E	Q	R	V	S	E	R	V	D	R	K	-	-	Q	G	V	Q	E	A	D	V	P	H	K	N	V	S	Y	V	G	-	E	S	D	V	-	D	R
A/chicken/Guangdong/M3519/2023	H3N8	chicken	PEKQKRGL	GSG	T	EQTN	WVRGQS	G	I	V	I	E	Q	R	V	S	E	R	V	D	R	K	R	K	Q	G	V	Q	E	A	-	V	P	H	K	N	V	S	Y	V	G	N	E	S	D	V	V	D	R
A/chicken/Guizhou/FA514/2022	H3N8	chicken	PEKQTRGL	GSS	T	EQTN	WVRGQS	G	I	V	I	E	Q	R	V	S	E	R	V	D	R	K	R	K	Q	G	V	Q	E	A	D	V	P	H	K	N	V	S	Y	V	G	N	E	S	D	V	V	D	R
A/chicken/Guizhou/FA603/2022	H3N8	chicken	PEKQTRGL	GSS	T	EQTN	WVRGQS	G	I	V	I	E	Q	R	V	S	E	R	V	D	R	K	R	K	Q	G	V	Q	E	A	D	V	P	H	K	N	V	S	Y	V	G	N	E	S	D	V	V	D	R
A/chicken/Henan/F095A/2022	H3N8	chicken	PEKQTRGL	GSS	T	EQTN	WVRGQS	G	I	V	I	E	Q	R	V	S	E	R	V	D	R	K	R	K	Q	G	V	Q	E	A	D	V	P	H	K	N	V	S	Y	V	G	N	E	S	D	V	V	D	R
A/chicken/Henan/F095B/2022	H3N8	chicken	PEKQTRGL	GSS	T	EQTN	WVRGQS	G	I	V	I	E	Q	R	V	S	E	R	V	D	R	K	R	K	Q	G	V	Q	E	A	D	V	P	H	K	N	V	N	Y	V	G	N	E	S	D	V	V	D	R
A/chicken/Henan/F095C/2022	H3N8	chicken	PEKQTRGL	GSS	T	EQTN	WVRGQS	G	I	V	I	E	Q	R	V	S	E	R	V	D	R	K	R	K	Q	G	V	Q	E	A	D	V	P	H	K	N	V	N	Y	V	G	N	E	S	D	V	V	D	R
A/chicken/Jiangsu/FC1610/2022	H3N8	chicken	PEKQTRGL	GSS	T	EQTN	WVRGQS	G	I	V	I	E	Q	R	V	S	E	R	V	D	R	K	R	K	Q	G	V	Q	E	A	D	V	P	H	K	N	V	N	Y	V	G	N	E	S	D	V	V	D	R
A/chicken/Jiangsu/FC5161/2022	H3N8	chicken	PEKQTRGL	GSS	T	EQTN	WVRGQS	G	I	V	I	E	Q	R	V	S	E	R	V	D	R	K	R	K	Q	G	V	Q	E	A	D	V	P	H	K	N	V	N	Y	V	G	N	E	S	D	V	V	D	R
A/chicken/Jiangsu/FC5214/2022	H3N8	chicken	PEKQTRGL	GSS	T	EQTN	WVRGQS	G	I	V	I	E	Q	R	V	S	E	R	V	D	R	K	R	K	Q	G	V	Q	E	A	D	V	P	H	K	N	V	N	Y	V	G	N	E	S	D	V	V	D	R
A/chicken/Jiangsu/FY0607/2022	H3N8	chicken	PEKQTRGL	GSS	T	EQTN	WVRGQS	G	I	V	I	E	Q	R	V	S	E	R	V	D	R	K	R	K	Q	G	V	Q	E	A	D	V	P	H	K	N	V	N	Y	V	G	N	E	S	D	V	V	D	R
A/chicken/Jiangxi/F1746/2023	H3N8	chicken	PEKQTRGL	GSS	T	EQTN	WVRGQS	G	I	V	I	E	Q	R	V	S	E	R	V	D	R	K	R	K	Q	G	V	Q	V	A	D	V	P	H	K	N	V	N	Y	V	G	N	E	S	D	V	V	D	R
A/chicken/Jiangxi/F2326/2023	H3N8	chicken	PEKQKRGL	GSG	T	EQTN	WVRGQS	G	I	V	I	E	Q	R	V	S	E	R	V	D	R	K	R	K	Q	G	V	Q	E	A	D	V	P	H	K	N	V	N	Y	V	G	N	E	S	D	V	V	D	R
A/chicken/Jiangxi/M3310/2023	H3N8	chicken	PEKQKRGL	GSG	T	EQTN	WVRGQS	G	I	V	I	E	Q	R	V	S	E	R	V	D	R	K	R	K	Q	G	V	Q	E	A	D	V	P	H	K	N	V	N	Y	V	G	N	E	S	D	V	V	D	R
A/chicken/Shandong/FS5181/2023	H3N8	chicken	PEKQTRGL	GSS	T	EQTS	WVRGQS	G	I	V	I	E	Q	R	V	S	E	R	V	D	R	K	R	K	Q	G	V	Q	E	A	D	V	P	H	K	N	V	N	Y	V	G	S	E	S	D	V	V	D	R
A/chicken/Zhejiang/FT571/2022	H3N8	chicken	PEKQTRGL	GSS	T	EQTN	WVRGQS	G	I	V	I	E	Q	R	V	R	S	K	V	D	R	K	R	K	Q	G	V	Q	E	A	D	V	P	H	K	N	V	N	Y	V	G	N	E	S	D	V	V	D	R
A/chicken/Zhejiang/M3304/2023	H3N8	chicken	PEKQKRGL	GSG	T	EQTN	WVRGQS	G	I	V	I	E	Q	R	V	S	E	R	V	D	R	K	R	K	Q	G	V	Q	E	A	D	V	P	H	K	N	V	N	Y	V	G	N	E	S	D	V	V	D	R
A/chicken/Zhejiang/M7207/2022	H3N8	chicken	PEKQTRGL	GSS	T	EQTN	WVRGQS	G	I	V	I	E	Q	R	V	S	E	R	V	D	R	K	R	K	Q	G	V	Q	E	A	D	V	P	H	K	N	V	N	Y	V	G	N	E	S	D	V	V	D	R
A/duck/Jiangxi/M0672/2023	H3N1	duck	PEKQTRGL	GSG	T	EQTN	WVRGQS	G	I	V	I	E	Q	R	Y	S	E	R	I	D	R	K	R	R	Q	G	V	Q	E	A	D	V	P	H	K	N	I	N	Y	V	G	N	E	A	D	V	-	-	R
A/duck/Jiangxi/M21512/2023	H3N1	duck	PEKQTRGL	GSG	T	EQTS	WVRGQS	G	I	V	I	E	Q	R	Y	S	E	R	V	D	R	K	R	R	Q	G	V	Q	E	A	D	V	P	H	K	N	I	N	Y	V	G	S	E	A	D	V	V	E	R
A/duck/Jiangxi/M3140/2023	H3N1	duck	PEKQTRGL	GSN	T	EQTN	WVRGQS	G	I	V	I	E	Q	R	Y	S	E	R	V	D	R	K	R	R	Q	G	V	Q	E	A	D	V	P	H	K	N	I	N	Y	V	G	S	E	A	D	V	V	D	R
A/Muscovy duck/Jiangxi/M1752/2023	H3N1	duck	PEKQTRGL	GSG	T	EQTS	WVRGQS	G	I	V	I	E	Q	R	Y	S	E	R	V	D	R	K	R	R	Q	G	V	Q	E	A	D	V	P	H	K	N	I	N	Y	V	G	S	E	A	D	V	V	E	R
A/duck/Chongqing/M0309/2023	H3N2	duck	PEKQTRGL	GSG	T	EQTN	WVRGQS	G	I	V	T	E	Q	R	I	S	E	R	V	D	R	K	R	R	Q	G	V	Q	E	A	D	V	P	H	K	N	V	N	Y	V	G	N	E	A	D	V	V	D	R
A/duck/Chongqing/M3923/2023	H3N2	duck	PEKQTRGL	GSG	T	EQTN	WVRGQS	G	I	V	T	E	Q	R	I	S	E	R	V	D	R	K	R	R	Q	G	V	Q	E	A	D	V	P	H	K	N	V	N	Y	V	G	N	E	A	D	V	V	D	R
A/duck/Fujian/F0218/2022	H3N2	duck	PEKQTRGL	GSG	T	EQTS	WVRGQS	G	I	V	T	E	Q	R	I	S	E	R	V	D	R	K	R	R	Q	G	V	Q	E	A	D	V	P	H	K	N	I	N	Y	V	G	N	E	-	D	V	V	D	R
A/duck/Fujian/F1219/2022	H3N2	duck	PEKQTRGL	GSG	T	EQTS	WVRGQS	G	I	V	T	E	Q	R	I	S	E	R	V	D	R	K	R	K	Q	G	V	Q	E	A	D	V	P	H	K	N	I	N	Y	V	G	N	E	A	D	V	V	D	R
A/duck/Guangdong/F0114/2022	H3N2	duck	PEKQTRGL	GSG	T	EQTS	WVRGQS	G	I	V	T	E	Q	R	I	S	E	R	V	D	R	K	R	R	Q	G	V	Q	E	A	D	V	P	H	K	N	I	N	Y	V	G	N	E	A	D	V	V	D	R
A/duck/Guangdong/F0127/2022	H3N2	duck	PEKQTRGL	GSG	T	EQTS	WVRGQS	G	I	V	T	E	Q	R	I	S	E	R	I	D	R	K	R	R	Q	G	V	Q	E	A	D	V	P	H	K	N	I	N	Y	V	G	N	E	A	D	V	V	D	R
A/duck/Guangdong/F0208/2022	H3N2	duck	PEKQTRGL	GSG	T	EQTN	WVRGQS	G	I	V	T	E	Q	R	I	S	E	R	V	D	R	K	R	R	Q	G	V	Q	E	A	D	V	P	H	K	N	I	N	Y	V	G	-	E	-	-	V	V	D	R
A/duck/Guangdong/F1014/2022	H3N2	duck	PEKQTRGL	GSG	T	EQTX	WVRGQS	G	I	V	T	E	Q	R	I	S	E	R	-	D	R	K	R	K	Q	G	V	Q	E	A	D	V	P	H	K	N	I	N	Y	V	G	N	E	A	D	V	V	D	R
A/duck/Guangdong/M5142/2023	H3N2	duck	PEKQTRGL	GSG	T	EQTN	WVRGQS	G	I	V	T	E	Q	R	I	S	E	R	I	D	R	K	R	R	Q	G	V	Q	E	A	D	V	P	H	K	N	I	N	Y	V	G	N	E	A	D	V	V	D	R
A/duck/Jiangsu/M21539/2023	H3N2	duck	PEKQTRGL	GSG	T	EQTN	WVRGQS	G	I	V	T	E	Q	R	I	S	E	R	V	D	R	K	R	R	Q	G	V	Q	E	A	D	V	P	H	K	N	I	N	Y	V	G	S	E	A	D	V	V	D	R
A/duck/Jiangsu/M21542/2023	H3N2	duck	PEKQTRGL	GSG	T	EQTN	WVRGQS	G	I	V	T	E	Q	R	I	S	E	R	I	D	K	K	R	-	Q	G	V	Q	E	A	D	V	P	H	K	N	I	N	Y	V	G	N	E	A	D	V	V	E	R
A/duck/Jiangsu/M21732/2023	H3N2	duck	PEKQTRGL	GSG	T	EQTN	WVRGQS	G	I	I	T	E	Q	R	I	S	E	R	I	D	R	K	R	R	Q	G	V	Q	E	A	D	V	P	H	K	N	I	N	Y	V	G	N	E	A	D	V	V	D	R
A/duck/Jiangsu/M6175/2023	H3N2	duck	PEKQTRGL	GSG	T	EQTN	WVRGQS	G	I	I	T	E	Q	R	I	S	E	R	V	D	R	K	R	R	Q	G	V	Q	E	A	D	V	P	H	K	N	I	N	Y	V	G	N	E	A	D	V	V	D	R
A/duck/Jiangxi/F1205/2023	H3N2	duck	PEKQTRGL	GSG	T	EQTS	WVRGQS	G	I	V	T	E	Q	R	I	S	E	R	I	D	R	K	R	R	Q	G	V	Q	E	A	D	V	P	H	K	N	I	N	Y	V	G	N	E	A	D	V	V	D	R
A/duck/Jiangxi/M0209/2023	H3N2	duck	PEKQTRGL	GSG	T	EQTS	WVRGQS	G	I	V	T	E	Q	R	I	S	E	R	I	D	R	K	R	R	Q	G	V	Q	E	A	D	V	P	H	K	N	V	N	Y	V	G	N	E	A	D	V	V	D	R
A/duck/Jiangxi/M0643/2023	H3N2	duck	PEKQTRGL	GSG	T	EQTS	WVRGQS	G	I	V	T	E	Q	R	I	S	E	R	I	D	R	K	R	R	Q	G	V	Q	E	A	D	V	P	H	K	N	V	N	Y	V	G	S	E	A	D	V	V	D	R
A/duck/Jiangxi/M0702/2023	H3N2	duck	PEKQTRGL	GSG	T	EQTS	WVRGQS	G	I	V	T	E	Q	R	I	S	E	R	I	D	R	K	R	R	Q	G	V	Q	E	A	D	V	P	H	K	N	I	N	Y	V	G	N	E	A	D	V	V	D	R
A/duck/Jiangxi/M21581/2023	H3N2	duck	PEKQTRGL	GSG	T	EQTS	WVRGQS	G	I	V	T	E	Q	R	I	S	E	R	I	D	R	K	R	R	Q	G	V	Q	E	A	D	V	P	H	K	N	I	N	Y	V	G	N	E	A	D	V	V	D	R
A/duck/Jiangxi/M2159/2023	H3N2	duck	PEKQTRGL	GSG	T	EQTS	WVRGQS	G	I	V	T	E	Q	R	I	S	E	R	I	D	R	K	R	R	Q	G	V	Q	E	A	D	V	P	H	K	N	I	N	Y	V	G	N	E	A	D	V	V	D	R
A/duck/Jiangxi/M31101/2023	H3N2	duck	PEKQTRGL	GSG	T	EQTN	WVRGQS	G	I	V	T	E	Q	R	I	S	E	R	I	D	R	K	R	R	Q	G	V	Q	E	A	D	V	P	H	K	N	I	N	Y	V	G	N	E	A	D	V	V	D	R
A/duck/Jiangxi/M3148/2023	H3N2	duck	PEKQTRGL	GSN	T	EQTN	WVRGQS	G	I	V	T	E	Q	R	I	S	E	R	V	D	R	K	R	K	Q	G	V	Q	V	A	D	V	P	H	K	N	I	N	Y	V	G	N	E	A	D	V	V	D	R
A/duck/Jiangxi/M3185/2023	H3N2	duck	PEKQTRGL	GSG	T	EQTS	WVRGQS	G	I	V	T	E	Q	R	I	S	E	R	V	D	R	K	R	R	Q	G	V	Q	E	A	D	V	P	H	K	N	I	N	Y	V	G	S	E	A	D	V	V	E	R
A/duck/Jiangxi/M3187/2023	H3N2	duck	PEKQTRGL	GSG	T	EQTN	WVRGQS	G	I	V	T	E	Q	R	I	S	E	R	I	D	R	K	R	R	Q	G	V	Q	E	A	D	V	P	H	K	N	I	N	Y	V	G	N	E	A	D	V	V	D	R
A/duck/Jiangxi/M3195/2023	H3N2	duck	PEKQTRGL	GSG	T	EQTN	WVRGQS	G	I	V	T	E	Q	R	I	S	E	R	I	D	R	K	R	R	Q	G	V	Q	E	A	D	V	P	H	K	N	I	N	Y	V	G	N	E	A	D	V	V	D	R
A/duck/Jiangxi/M3196/2023	H3N2	duck	PEKQTRGL	GSG	T	EQTN	WVRGQS	G	I	V	T	E	Q	R	I	S	E	R	V	D	R	K	R	K	Q	G	V	Q	E	A	D	V	P	H	K	N	I	N	Y	V	G	N	E	S	D	V	V	D	R
A/duck/Liaoning/F0223/2023	H3N2	duck	PEKQTRGL	GSG	T	EQTN	WVRGQS	G	I	V	T	E	Q	R	I	S	E	R	V	D	R	K	R	R	Q	G	V	Q	E	A	D	V	P	H	K	N	I	N	Y	V	G	N	E	A	D	V	V	D	R
A/duck/Jiangxi/M21518/2023	H3N3	duck	PEKQTRGL	GSG	T	EQTS	WVRGQS	G	I	V	T	E	Q	R	L	S	E	R	I	D	R	K	R	R	Q	G	V	Q	E	A	D	V	P	H	K	N	I	N	Y	V	G	N	E	A	D	V	V	D	R
A/duck/Fujian/F0122/2022	H3N6	duck	PEKQTRGL	GSG	T	EQTS	WVRGQS	G	I	V	T	E	Q	R	T	S	E	R	-	D	R	K	R	-	Q	G	V	Q	E	A	D	V	P	H	K	N	V	N	Y	V	G	N	E	A	D	V	V	D	R
A/duck/Jiangxi/M0652/2023	H3N6	duck	PEKQTRGL	GSG	T	EQTS	WVRGQS	G	I	V	T	E	Q	R	T	S	E	R	I	D	R	K	R	R	Q	G	V	Q	E	S	D	V	P	H	K	N	V	N	Y	V	G	N	E	A	D	V	V	D	R
A/duck/Jiangxi/M0663/2023	H3N6	duck	PEKQTRGL	GSG	T	EQTS	WVRGQS	G	I	V	T	E	Q	R	T	S	E	R	I	D	R	K	R	R	Q	G	V	Q	E	S	D	V	P	H	K	N	V	N	Y	V	G	N	E	A	D	V	V	D	R
A/duck/Liaoning/F611/2023	H3N6	duck	PEKQTRGL	GSS	T	EQTN	WVRGQS	G	V	V	T	E	Q	R	T	S	E	R	I	D	R	K	R	R	Q	G	V	Q	E	A	D	V	P	H	K	N	I	N	Y	V	G	S	E	-	D	V	V	D	R
A/duck/Liaoning/F612/2023	H3N6	duck	PEKQTRGL	GSS	T	EQTN	WVRGQS	G	V	V	T	E	Q	R	T	S	E	R	I	D	R	K	R	R	Q	G	V	Q	E	A	D	V	P	H	K	N	I	N	Y	V	G	S	E	A	D	V	V	D	R
A/duck/Liaoning/F613/2023	H3N6	duck	PEKQTRGL	GSS	T	EQTN	WVRGQS	G	V	V	T	E	Q	R	T	S	E	R	I	D	R	K	R	R	Q	G	V	Q	E	A	D	V	P	H	K	N	I	N	Y	V	G	S	E	A	D	V	V	D	R
A/duck/Jiangxi/M0740/2023	H3N8	duck	PEKQTRGL	GSG	T	EQTN	WVRGQS	G	V	V	I	E	Q	R	V	S	E	R	I	D	R	K	R	R	Q	G	V	Q	E	A	D	V	P	H	K	N	I	N	Y	V	G	S	E	A	D	V	V	D	R
A/duck/Jiangxi/M0772/2023	H3N8	duck	PEKQTRGL	GSG	T	EQTN	WVRGQS	G	V	V	I	E	Q	R	V	S	E	R	I	D	R	K	R	R	Q	G	V	Q	E	A	D	V	P	H	K	N	I	N	Y	V	G	S	E	A	D	V	V	D	R
A/Henan/4-10/2022	H3N8	human	PEKQTRGL	GSS	T	EQTN	WVRGQS	G/S	I	V	I	E	Q	R	V	S	E	R	V	D	R	K	R	K	Q	G	V	Q	K	A	D	V	P	H	K	N	I	N	Y	V	G	N	E	S	D	V	V	D	R
A/Changsha/1000/2022	H3N8	human	PEKQTRGL	GSS	T	EQTN	WVRGQS	G	I	V	I	E	Q	R	V	S	E	R	V	D	R	K	R	K	Q	G	V	Q	V	A	D	V	P	H	K	N	I	N	Y	V	G	N	E	S	D	V	V	D	R
A/Guangdong/ZS-23SF005/2023	H3N8	human	PEKQTRGL	GSS	T	EQTN	WVRGQS	G	I	V	I	E	Q	R	V	S	E	R	V	D	R	K	R	K	Q	G	V	Q	E	T	D	V	P	H	K	N	I	N	Y	V	G	N	E	S	D	V	V	D	R
Key mutations were marked in red. '-': absence of amino acid residues.
[truncated: 31 more columns]
