# Supplementary material for: Assessment of the public health risk of novel reassortant H3N3 avian influenza viruses that emerged in chickens
Source: mBio. 2025 Jun 16;16(7):e00677-25. doi: 10.1128/mbio.00677-25 (PMC12239568; doi:10.1128/mbio.00677-25)
Supplement: Table S5 — Key molecular markers of the H3Ny viruses. [file mbio.00677-25-s0003.xlsx]

## Sheet: Table S5
Table S5. List of Key molecular markers of the H3Ny viruses.
				Chicken		Duck					Human
Protein	Biological effect	Mutations	Amino Acids	H3N8	H3N3	H3N1	H3N2	H3N3	H3N6	H3N8	H3N8
HA	Cleavage site	PEKQTR/GLF		22	8	4	26	1	6	2	3
		PEKQTR/GIF		0	14	0	0	0	0	0	0
		PEKQKR/GLF		7	0	0	0	0	0	0	0
	Receptor specificity	193	N	28	22	2	14	0	3	2	3
			S	1	0	2	11	1	3	2	0
		222	W	29	22	4	26	1	6	2	3
		227	S	28	22	4	26	1	6	2	3
			P	1	0	0	0	0	0	0	0
		Q226L	Q	29	22	4	26	1	6	2	3
		G228S	G	29	22	4	26	1	6	2	2
			S	0	0	0	0	0	0	0	1
NA	Increased virulence in mice	M26I	I	29	22	4	26	1	3	0	3
	Oseltamivir and zanamivir resistance	I117T	I	29	0	4	0	0	0	2	3
			T	0	22	0	26	1	6	0	0
		I312V	I/L	0	22	0	26	1	0	0	0
			V	29	0	0	0	0	0	2	3
M1	Mammalian adaptation	V15I	V	0	0	4	25	1	4	2	0
			I	29	22	0	1	0	2	0	3
		N30D	D	29	22	4	25	1	6	2	3
		A166V	A	29	21	1	2	0	0	0	3
			V	0	1	2	24	1	6	2	0
		T215A	A	29	22	4	26	1	6	2	3
M2	Oseltamivir resistance	S31N	S	0	0	4	25	1	6	2	0
			N	29	22	0	1	0	0	0	3
	Mammalian adaptation	S20N	S	29	22	4	15	0	3	2	2
			N	0	0	0	10	1	3	0	1
	Mammalian host marker	L55F	L	1	0	4	23	1	4	2	0
			I	2	0	0	0	0	0	0	1
			F	26	22	0	3	0	2	0	2
PB2	Mammalian adaptation	K251R	K	1	0	0	0	0	0	0	0
			R	28	22	4	26	1	6	2	3
		I292V	I	0	1	1	13	1	5	2	0
			V	29	21	3	12	0	0	0	3
		G309D	D	29	22	4	26	1	6	2	3
		K318R	K	0	0	0	1	0	0	0	0
			R	29	22	4	25	1	6	2	3
		T339K	K	29	22	4	26	1	6	2	3
		Q368R	R	28	22	4	26	1	6	2	3
		R389K	R	0	0	4	21	1	5	2	0
			K	28	22	0	4	0	0	0	3
		H447Q	Q	29	22	4	26	1	6	2	3
		R477G	G	29	22	4	26	1	6	2	3
		I495V	V	29	21	4	26	1	6	2	3
		E627K/V	E	28	22	4	25	1	6	2	1
			K	0	0	0	0	0	0	0	1
			V	1	0	0	1	0	0	0	1
		A661T	A	29	22	4	26	1	4	2	2
			S	0	0	0	0	0	2	0	0
			T	0	0	0	0	0	0	0	1
PB1-F1	Mammalian adaptation	L13P	P	29	22	4	26	1	6	2	3
		R207K	K	29	22	4	26	1	6	2	3
		K328N	N	29	22	4	26	1	6	2	3
		I368V	I	0	2	4	22	1	3	2	3
			V	29	20	0	4	0	3	0	0
		S375N	S	16	3	0	0	0	0	0	0
			N	13	19	4	26	1	6	2	3
		H436Y	Y	29	22	4	26	1	6	2	3
		L473V	V	29	22	4	26	1	6	2	3
		D622G	G	29	22	4	26	1	6	2	3
PB1-F2	Mammalian adaptation	N66S	N	27	22	1	22	1	3	0	3
			S	1	0	3	3	0	3	2	0
PA	Mammalian adaptation	K26E	E	29	22	4	26	1	6	2	3
		A37S	A	0	0	4	23	1	5	2	0
			S	29	22	0	1	0	0	0	3
		D55N	D	29	13	4	25	1	6	2	3
			N	0	9	0	0	0	0	0	0
		V160D	E	0	0	2	2	0	0	0	0
			D	29	22	1	24	1	6	2	3
		F226S	S	16	22	4	26	1	6	2	3
		H266R	R	29	22	4	26	1	6	2	3
		C278Q	Q	29	22	4	26	1	6	2	3
		K356R	K	0	0	4	26	1	3	2	0
			R	29	22	0	0	0	0	0	3
		N383D	D	29	22	4	25	1	6	2	3
		S409N	S	0	0	4	21	1	3	2	0
			N	29	22	0	2	0	2	0	3
		S/A515T	T	29	22	4	26	1	6	2	3
		L653P	P	29	22	4	26	1	6	2	3
NP	Mammalian adaptation	V105M	V	29	22	4	10	0	3	0	3
			I	0	0	0	2	0	0	0	0
			M	0	0	0	13	1	3	2	0
		F253I	I	29	22	4	24	1	6	2	3
		I353V	I	0	0	0	13	1	1	0	0
			V	29	18	4	11	0	5	2	3
		K398Q	Q	29	22	4	26	1	6	2	3
NS1	Mammalian adaptation	P/A42S	A	0	0	2	0	0	3	0	0
			S	29	22	0	26	1	3	2	3
		D97E	E	29	22	2	26	1	6	2	3
		V149A	A	29	22	4	26	1	6	2	3
		E227K	E	0	0	4	25	1	6	2	0
			K	28	22	0	1	0	0	0	3
Key molecular markers of each virus is shown in Table S4.
