# Supplementary material for: Assessment of the public health risk of novel reassortant H3N3 avian influenza viruses that emerged in chickens
Source: mBio. 2025 Jun 16;16(7):e00677-25. doi: 10.1128/mbio.00677-25 (PMC12239568; doi:10.1128/mbio.00677-25)
Supplement: Table S6 — Accession numbers for the new sequences generated in this study. [file mbio.00677-25-s0004.xlsx]

## Sheet: Table S6. Accession numbers
Table S6. Accession numbers for new sequences generated in this study
Isolate_Name	Subtype	Isolate ID	PB2	PB1	PA	HA	NP	NA	MP	NS
A/chicken/Anhui/F2172/2023	H3N3	EPI_ISL_19791237	EPI4146764	EPI4146765	EPI4146766	EPI4146762	EPI4146767	EPI4146763	EPI4146769	EPI4146768
A/chicken/Guangdong/FS22/2023	H3N3	EPI_ISL_19791238	EPI4146777	EPI4146776	EPI4146775	EPI4146770	EPI4146773	EPI4146771	EPI4146772	EPI4146774
A/chicken/Guangdong/FS24/2023	H3N3	EPI_ISL_19791239	EPI4146778	EPI4146784	EPI4146785	EPI4146779	EPI4146781	EPI4146780	EPI4146783	EPI4146782
A/chicken/Guangdong/FS25/2023	H3N3	EPI_ISL_19791240	EPI4146788	EPI4146789	EPI4146791	EPI4146786	EPI4146790	EPI4146787	EPI4146793	EPI4146792
A/chicken/Hebei/F2341/2023	H3N3	EPI_ISL_19791241	EPI4146796	EPI4146797	EPI4146798	EPI4146794	EPI4146799	EPI4146795	EPI4146801	EPI4146800
A/chicken/Hebei/F4301/2023	H3N3	EPI_ISL_19791242	EPI4146804	EPI4146805	EPI4146806	EPI4146802	EPI4146807	EPI4146803	EPI4146809	EPI4146808
A/chicken/Henan/F2113/2023	H3N3	EPI_ISL_19791243	EPI4146812	EPI4146813	EPI4146814	EPI4146810	EPI4146815	EPI4146811	EPI4146816	EPI4146817
A/chicken/Henan/F426/2023	H3N3	EPI_ISL_19791244	EPI4146820	EPI4146821	EPI4146822	EPI4146818	EPI4146823	EPI4146819	EPI4146825	EPI4146824
A/chicken/Jiangsu/F1225/2022	H3N3	EPI_ISL_19791245	EPI4146828	EPI4146829	EPI4146830	EPI4146826	EPI4146831	EPI4146827	EPI4146832	EPI4146833
A/chicken/Jiangsu/M36131/2023	H3N3	EPI_ISL_19791246	EPI4146836	EPI4146837	EPI4146838	EPI4146834	EPI4146839	EPI4146835	EPI4146840	EPI4146841
A/chicken/Jiangsu/M5203/2023	H3N3	EPI_ISL_19791247	EPI4146844	EPI4146845	EPI4146846	EPI4146842	EPI4146847	EPI4146843	EPI4146848	EPI4146849
A/chicken/Jiangxi/M3181/2023	H3N3	EPI_ISL_19791248	EPI4146850	EPI4146851	EPI4146852	EPI4146853	EPI4146854	EPI4146855	EPI4146856	EPI4146857
A/chicken/Liaoning/F3154/2023	H3N3	EPI_ISL_19791249	EPI4146858	EPI4146859	EPI4146860	EPI4146861	EPI4146862	EPI4146864	EPI4146863	EPI4146865
A/chicken/Liaoning/F41317/2023	H3N3	EPI_ISL_19791250	EPI4146866	EPI4146867	EPI4146868	EPI4146869	EPI4146870	EPI4146871	EPI4146872	EPI4146873
A/chicken/Ningxia/F31/2023	H3N3	EPI_ISL_19791251	EPI4146874	EPI4146875	EPI4146876	EPI4146877	EPI4146878	EPI4146879	EPI4146880	EPI4146881
A/chicken/Shandong/F202B/2023	H3N3	EPI_ISL_19791252	EPI4146884	EPI4146885	EPI4146886	EPI4146882	EPI4146887	EPI4146883	EPI4146889	EPI4146888
A/chicken/Shandong/F2229/2023	H3N3	EPI_ISL_19791253	EPI4146890	EPI4146891	EPI4146892	EPI4146894	EPI4146895	EPI4146896	EPI4146897	EPI4146893
A/chicken/Shandong/F32021/2023	H3N3	EPI_ISL_19791254	EPI4146898	EPI4146899	EPI4146900	EPI4146901	EPI4146902	EPI4146903	EPI4146904	EPI4146905
A/chicken/Shandong/F3203/2023	H3N3	EPI_ISL_19791255	EPI4146906	EPI4146907	EPI4146908	EPI4146912	EPI4146910	EPI4146911	EPI4146913	EPI4146909
A/chicken/Shandong/FH25/2023	H3N3	EPI_ISL_19791256	EPI4146915	EPI4146916	EPI4146917	EPI4146914	EPI4146918	EPI4146919	EPI4146921	EPI4146920
A/chicken/Zhejiang/F419/2023	H3N3	EPI_ISL_19791257	EPI4146922	EPI4146923	EPI4146924	EPI4146925	EPI4146926	EPI4146928	EPI4146927	EPI4146929
A/chicken/Zhejiang/M4249/2023	H3N3	EPI_ISL_19791258	EPI4146930	EPI4146931	EPI4146932	EPI4146933	EPI4146936	EPI4146934	EPI4146937	EPI4146935
A/chicken/Anhui/F0528/2022	H3N8	EPI_ISL_19818586	EPI4223791	EPI4223792	EPI4223793	EPI4223789	EPI4223794	EPI4223790	EPI4223795	EPI4223796
A/chicken/Anhui/FA0515/2022	H3N8	EPI_ISL_19818587	EPI4223799	EPI4223800	EPI4223801	EPI4223797	EPI4223802	EPI4223798	EPI4223805	EPI4223804
A/chicken/Anhui/FA0610/2022	H3N8	EPI_ISL_19818588	EPI4223808	EPI4223809	EPI4223810	EPI4223806	EPI4223811	EPI4223807	EPI4223812	EPI4223813
A/chicken/Fujian/FC20/2023	H3N8	EPI_ISL_19818589	EPI4223815	EPI4223816	EPI4223817	EPI4223814	EPI4223819	EPI4223818	EPI4223820	EPI4223821
A/chicken/Fujian/M3322/2023	H3N8	EPI_ISL_19818590	EPI4223822	EPI4223823	EPI4223824	EPI4223825	EPI4223826	EPI4223827	EPI4223828	EPI4223829
A/chicken/Guangdong/FH055/2022	H3N8	EPI_ISL_19818591	EPI4223831	EPI4223832	EPI4223833	EPI4223830	EPI4223834	EPI4223835	EPI4223836	EPI4223837
A/chicken/Guangdong/FH5125/2022	H3N8	EPI_ISL_19818592	EPI4223840	EPI4223841	EPI4223842	EPI4223838	EPI4223843	EPI4223839	EPI4223844	EPI4223845
A/chicken/Guangdong/FH582/2022	H3N8	EPI_ISL_19818593	EPI4223848	EPI4223849	EPI4223850	EPI4223846	EPI4223851	EPI4223852	EPI4223853	EPI4223847
A/chicken/Guangdong/FH584/2022	H3N8	EPI_ISL_19818594	EPI4223854	EPI4223855	EPI4223856	EPI4223857	EPI4223859	EPI4223858	EPI4223860	EPI4223861
A/chicken/Guangdong/M0311/2023	H3N8	EPI_ISL_19818595	EPI4223863	EPI4223864	EPI4223865	EPI4223866	EPI4223867	EPI4223868	EPI4223869	EPI4223862
A/chicken/Guangdong/M1216/2022	H3N8	EPI_ISL_19818632	EPI4223872	EPI4223873	EPI4223874	EPI4223875	EPI4223876	EPI4223877	EPI4223870	EPI4223871
A/chicken/Guangdong/M1229/2022	H3N8	EPI_ISL_19818633	EPI4223880	EPI4223881	EPI4223882	EPI4223879	EPI4223883	EPI4223878	EPI4223885	EPI4223884
A/chicken/Guangdong/M3519/2023	H3N8	EPI_ISL_19818634	EPI4223886	EPI4223887	EPI4223888	EPI4223889	EPI4223890	EPI4223891	EPI4223892	EPI4223893
A/chicken/Guizhou/FA514/2022	H3N8	EPI_ISL_19818635	EPI4223896	EPI4223897	EPI4223898	EPI4223894	EPI4223899	EPI4223895	EPI4223900	EPI4223901
A/chicken/Guizhou/FA603/2022	H3N8	EPI_ISL_19818636	EPI4223905	EPI4223904	EPI4223906	EPI4223902	EPI4223907	EPI4223903	EPI4223908	EPI4223909
A/chicken/Henan/F095A/2022	H3N8	EPI_ISL_19818637	EPI4223912	EPI4223913	EPI4223914	EPI4223910	EPI4223915	EPI4223911	EPI4223916	EPI4223917
A/chicken/Henan/F095B/2022	H3N8	EPI_ISL_19818638	EPI4223918	EPI4223919	EPI4223920	EPI4223921	EPI4223922	EPI4223923	EPI4223924	EPI4223925
A/chicken/Henan/F095C/2022	H3N8	EPI_ISL_19818639	EPI4223926	EPI4223927	EPI4223928	EPI4223929	EPI4223931	EPI4223930	EPI4223932	EPI4223933
A/chicken/Jiangsu/FC1610/2022	H3N8	EPI_ISL_19818640	EPI4223936	EPI4223938	EPI4223939	EPI4223935	EPI4223941	EPI4223937	EPI4223940	EPI4223934
A/chicken/Jiangsu/FC5161/2022	H3N8	EPI_ISL_19818641	EPI4223944	EPI4223945	EPI4223946	EPI4223942	EPI4223947	EPI4223943	EPI4223948	EPI4223949
A/chicken/Jiangsu/FC5214/2022	H3N8	EPI_ISL_19818642	EPI4223952	EPI4223953	EPI4223954	EPI4223950	EPI4223955	EPI4223951	EPI4223956	EPI4223957
A/chicken/Jiangsu/FY0607/2022	H3N8	EPI_ISL_19818643	EPI4223959	EPI4223961	EPI4223960	EPI4223958	EPI4223962	EPI4223963	EPI4223964	EPI4223965
A/chicken/Jiangxi/F1746/2023	H3N8	EPI_ISL_19818644	EPI4223968	EPI4223969	EPI4223970	EPI4223966	EPI4223971	EPI4223967	EPI4223972	EPI4223973
A/chicken/Jiangxi/F2326/2023	H3N8	EPI_ISL_19818645	EPI4223976	EPI4223977	EPI4223978	EPI4223974	EPI4223979	EPI4223975	EPI4223980	EPI4223981
A/chicken/Jiangxi/M3310/2023	H3N8	EPI_ISL_19818646	EPI4223984	EPI4223985	EPI4223986	EPI4223982	EPI4223987	EPI4223983	EPI4223988	EPI4223989
A/chicken/Shandong/FS5181/2023	H3N8	EPI_ISL_19818647	EPI4223992	EPI4223993	EPI4223994	EPI4223990	EPI4223995	EPI4223991	EPI4223996	EPI4223997
A/chicken/Zhejiang/FT571/2022	H3N8	EPI_ISL_19818648	EPI4224000	EPI4224001	EPI4224002	EPI4223998	EPI4224003	EPI4223999	EPI4224004	EPI4224005
A/chicken/Zhejiang/M3304/2023	H3N8	EPI_ISL_19818724	EPI4224184	EPI4224185	EPI4224186	EPI4224182	EPI4224187	EPI4224183	EPI4224188	EPI4224189
A/chicken/Zhejiang/M7207/2022	H3N8	EPI_ISL_19818725	EPI4224191	EPI4224192	EPI4224193	EPI4224194	EPI4224195	EPI4224196	EPI4224197	EPI4224190
A/duck/Jiangxi/M0740/2023	H3N8	EPI_ISL_19818763	EPI4224477	EPI4224471	EPI4224474	EPI4224470	EPI4224475	EPI4224472	EPI4224473	EPI4224476
A/duck/Jiangxi/M0772/2023	H3N8	EPI_ISL_19818764	EPI4224478	EPI4224479	EPI4224480	EPI4224481	EPI4224484	EPI4224482	EPI4224483	EPI4224485
A/duck/Fujian/F0122/2022	H3N6	EPI_ISL_19818760	EPI4224446	EPI4224447	EPI4224448	EPI4224449	EPI4224450	EPI4224453	EPI4224451	EPI4224452
A/duck/Jiangxi/M0652/2023	H3N6	EPI_ISL_19818761	EPI4224454	EPI4224455	EPI4224456	EPI4224457	EPI4224458	EPI4224461	EPI4224460	EPI4224459
A/duck/Jiangxi/M0663/2023	H3N6	EPI_ISL_19818762	EPI4224463	EPI4224464	EPI4224465	EPI4224466	EPI4224467	EPI4224462	EPI4224468	EPI4224469
A/duck/Liaoning/F611/2023	H3N6	EPI_ISL_19233676	EPI3414198	EPI3414199	EPI3414200	EPI3414201	EPI3414202	EPI3414203	EPI3414204	EPI3414205
A/duck/Liaoning/F612/2023	H3N6	EPI_ISL_19350785	EPI3513339	EPI3513340	EPI3513341	EPI3513342	EPI3513343	EPI3513344	EPI3513345	EPI3513346
A/duck/Liaoning/F613/2023	H3N6	EPI_ISL_19350786	EPI3513347	EPI3513348	EPI3513349	EPI3513350	EPI3513351	EPI3513352	EPI3513353	EPI3513354
A/duck/Jiangxi/M21518/2023	H3N3	EPI_ISL_19818759	EPI4224439	EPI4224441	EPI4224442	EPI4224438	EPI4224443	EPI4224445	EPI4224444	EPI4224440
A/duck/Chongqing/M0309/2023	H3N2	EPI_ISL_19818730	EPI4224232	EPI4224233	EPI4224234	EPI4224230	EPI4224235	EPI4224231	EPI4224237	EPI4224236
A/duck/Chongqing/M3923/2023	H3N2	EPI_ISL_19818731	EPI4224240	EPI4224241	EPI4224242	EPI4224244	EPI4224243	EPI4224245	EPI4224238	EPI4224239
A/duck/Fujian/F0218/2022	H3N2	EPI_ISL_19818732	EPI4224248	EPI4224249	EPI4224250	EPI4224246	EPI4224251	EPI4224247	EPI4224252	EPI4224253
A/duck/Fujian/F1219/2022	H3N2	EPI_ISL_19818733	EPI4224255	EPI4224256	EPI4224257	EPI4224258	EPI4224260	EPI4224259	EPI4224261	EPI4224254
A/duck/Guangdong/F0114/2022	H3N2	EPI_ISL_19818734	EPI4224264	EPI4224265	EPI4224266	EPI4224262	EPI4224267	EPI4224263	EPI4224268	EPI4224269
A/duck/Guangdong/F0127/2022	H3N2	EPI_ISL_19818735	EPI4224272	EPI4224273	EPI4224274	EPI4224270	EPI4224275	EPI4224271	EPI4224276	EPI4224277
A/duck/Guangdong/F0208/2022	H3N2	EPI_ISL_19818738	EPI4224280	EPI4224281	EPI4224282	EPI4224278	EPI4224283	EPI4224279	EPI4224284	EPI4224285
A/duck/Guangdong/F1014/2022	H3N2	EPI_ISL_19818739	EPI4224288	EPI4224289	EPI4224290	EPI4224286	EPI4224291	EPI4224287	EPI4224292	EPI4224293
A/duck/Guangdong/M5142/2023	H3N2	EPI_ISL_19818740	EPI4224296	EPI4224297	EPI4224298	EPI4224294	EPI4224299	EPI4224295	EPI4224300	EPI4224301
A/duck/Jiangsu/M21539/2023	H3N2	EPI_ISL_19818741	EPI4224304	EPI4224305	EPI4224306	EPI4224302	EPI4224307	EPI4224303	EPI4224308	EPI4224309
A/duck/Jiangsu/M21542/2023	H3N2	EPI_ISL_19818742	EPI4224312	EPI4224313	EPI4224314	EPI4224310	EPI4224315	EPI4224311	EPI4224316	EPI4224317
A/duck/Jiangsu/M21732/2023	H3N2	EPI_ISL_19818743	EPI4224320	EPI4224321	EPI4224322	EPI4224318	EPI4224323	EPI4224319	EPI4224324	EPI4224325
A/duck/Jiangsu/M6175/2023	H3N2	EPI_ISL_19818744	EPI4224328	EPI4224329	EPI4224330	EPI4224326	EPI4224331	EPI4224327	EPI4224332	EPI4224333
A/duck/Jiangxi/F1205/2023	H3N2	EPI_ISL_19818745	EPI4224336	EPI4224337	EPI4224338	EPI4224334	EPI4224339	EPI4224335	EPI4224340	EPI4224341
A/duck/Jiangxi/M0209/2023	H3N2	EPI_ISL_19818747	EPI4224342	EPI4224343	EPI4224344	EPI4224345	EPI4224347	EPI4224346	EPI4224349	EPI4224348
A/duck/Jiangxi/M0643/2023	H3N2	EPI_ISL_19818748	EPI4224350	EPI4224351	EPI4224352	EPI4224353	EPI4224355	EPI4224354	EPI4224356	EPI4224357
A/duck/Jiangxi/M0702/2023	H3N2	EPI_ISL_19818749	EPI4224360	EPI4224361	EPI4224362	EPI4224358	EPI4224363	EPI4224359	EPI4224364	EPI4224365
A/duck/Jiangxi/M21581/2023	H3N2	EPI_ISL_19818750	EPI4224368	EPI4224369	EPI4224370	EPI4224366	EPI4224371	EPI4224367	EPI4224372	EPI4224373
A/duck/Jiangxi/M2159/2023	H3N2	EPI_ISL_19818751	EPI4224374	EPI4224375	EPI4224376	EPI4224377	EPI4224379	EPI4224378	EPI4224380	EPI4224381
A/duck/Jiangxi/M31101/2023	H3N2	EPI_ISL_19818752	EPI4224384	EPI4224385	EPI4224386	EPI4224382	EPI4224387	EPI4224383	EPI4224389	EPI4224388
A/duck/Jiangxi/M3148/2023	H3N2	EPI_ISL_19818753	EPI4224392	EPI4224393	EPI4224394	EPI4224390	EPI4224395	EPI4224391	EPI4224396	EPI4224397
A/duck/Jiangxi/M3185/2023	H3N2	EPI_ISL_19818754	EPI4224398	EPI4224399	EPI4224400	EPI4224401	EPI4224402	EPI4224403	EPI4224405	EPI4224404
A/duck/Jiangxi/M3187/2023	H3N2	EPI_ISL_19818755	EPI4224409	EPI4224410	EPI4224411	EPI4224412	EPI4224408	EPI4224413	EPI4224406	EPI4224407
A/duck/Jiangxi/M3195/2023	H3N2	EPI_ISL_19818756	EPI4224414	EPI4224415	EPI4224416	EPI4224417	EPI4224418	EPI4224419	EPI4224420	EPI4224421
A/duck/Jiangxi/M3196/2023	H3N2	EPI_ISL_19818757	EPI4224425	EPI4224426	EPI4224424	EPI4224427	EPI4224423	EPI4224428	EPI4224429	EPI4224422
A/duck/Liaoning/F0223/2023	H3N2	EPI_ISL_19818758	EPI4224432	EPI4224433	EPI4224434	EPI4224430	EPI4224435	EPI4224431	EPI4224436	EPI4224437
A/duck/Jiangxi/M0672/2023	H3N1	EPI_ISL_19818726	EPI4224200	EPI4224201	EPI4224202	EPI4224198	EPI4224203	EPI4224199	EPI4224204	EPI4224205
A/duck/Jiangxi/M21512/2023	H3N1	EPI_ISL_19818727	EPI4224208	EPI4224209	EPI4224210	EPI4224206	EPI4224211	EPI4224207	EPI4224212	EPI4224213
A/duck/Jiangxi/M3140/2023	H3N1	EPI_ISL_19818728	EPI4224216	EPI4224217	EPI4224218	EPI4224214	EPI4224219	EPI4224215	EPI4224220	EPI4224221
A/Muscovy duck/Jiangxi/M1752/2023	H3N1	EPI_ISL_19818729	EPI4224224	EPI4224225	EPI4224226	EPI4224222	EPI4224227	EPI4224223	EPI4224229	EPI4224228
A/chicken/Hunan/M2911/2022	H9N2	EPI_ISL_19856054	EPI4308662	EPI4308664	EPI4308665	EPI4308669	EPI4308663	EPI4308668	EPI4308667	EPI4308666
A/chicken/Hunan/M1120/2023	H9N2	EPI_ISL_19856050	EPI4308630	EPI4308631	EPI4308634	EPI4308633	EPI4308632	EPI4308637	EPI4308636	EPI4308635
A/chicken/Jiangxi/M1548/2023	H9N2	EPI_ISL_19856045	EPI4308593	EPI4308591	EPI4308595	EPI4308596	EPI4308590	EPI4308597	EPI4308592	EPI4308594
A/chicken/Jiangxi/M1719/2023	H9N2	EPI_ISL_19856044	EPI4308583	EPI4308585	EPI4308587	EPI4308588	EPI4308582	EPI4308589	EPI4308584	EPI4308586
A/chicken/Guangdong/MS24/2023	H9N2	EPI_ISL_19856043	EPI4308579	EPI4308580	EPI4308578	EPI4308574	EPI4308576	EPI4308575	EPI4308581	EPI4308577
A/chicken/Jiangxi/M0679/2023	H9N2	EPI_ISL_19856042	EPI4308569	EPI4308571	EPI4308570	EPI4308572	EPI4308566	EPI4308573	EPI4308568	EPI4308567
A/chicken/Shandong/F2133/2022	H9N2	EPI_ISL_19856040	EPI4308552	EPI4308550	EPI4308551	EPI4308556	EPI4308554	EPI4308557	EPI4308553	EPI4308555
A/chicken/Jiangsu/M2342C45/2023	H9N2	EPI_ISL_19856039	EPI4308543	EPI4308542	EPI4308546	EPI4308548	EPI4308545	EPI4308549	EPI4308544	EPI4308547
A/chicken/Shandong/F2512/2023	H9N2	EPI_ISL_19856015	EPI4308396	EPI4308428	EPI4308446	EPI4308463	EPI4308476	EPI4308491	EPI4308507	EPI4308521
A/chicken/Ningxia/F4123/2023	H9N2	EPI_ISL_19855986	EPI4308351	EPI4308349	EPI4308350	EPI4308344	EPI4308347	EPI4308345	EPI4308348	EPI4308346
A/chicken/Jiangsu/F3719/2023	H9N2	EPI_ISL_19855979	EPI4308328	EPI4308332	EPI4308333	EPI4308334	EPI4308331	EPI4308335	EPI4308329	EPI4308330
A/chicken/Hunan/M1318/2023	H9N2	EPI_ISL_19855963	EPI4308281	EPI4308283	EPI4308279	EPI4308292	EPI4308278	EPI4308307	EPI4308280	EPI4308282
A/chicken/Guangdong/M111/2022	H9N2	EPI_ISL_19855837	EPI4307994	EPI4308008	EPI4308037	EPI4308065	EPI4307980	EPI4308092	EPI4307965	EPI4308024
A/chicken/Guangdong/M2942/2022	H9N2	EPI_ISL_19855807	EPI4307674	EPI4307684	EPI4307676	EPI4307756	EPI4307677	EPI4307771	EPI4307714	EPI4307699
A/chicken/Fujian/M1738/2023	H9N2	EPI_ISL_19855572	EPI4307553	EPI4307554	EPI4307552	EPI4307557	EPI4307551	EPI4307558	EPI4307556	EPI4307555
A/chicken/Hunan/M2909/2022	H9N2	EPI_ISL_19855571	EPI4307543	EPI4307545	EPI4307546	EPI4307550	EPI4307544	EPI4307549	EPI4307548	EPI4307547
A/chicken/Hunan/M1122/2023	H9N2	EPI_ISL_19855570	EPI4307537	EPI4307538	EPI4307540	EPI4307534	EPI4307536	EPI4307535	EPI4307541	EPI4307539
A/chicken/Jiangxi/M31106/2023	H9N2	EPI_ISL_19855569	EPI4307526	EPI4307527	EPI4307528	EPI4307529	EPI4307530	EPI4307531	EPI4307532	EPI4307533
A/chicken/Sichuan/LSF6/2023	H9N2	EPI_ISL_19855568	EPI4307521	EPI4307523	EPI4307522	EPI4307524	EPI4307519	EPI4307525	EPI4307518	EPI4307520
A/chicken/Gansu/M2402/2023	H9N2	EPI_ISL_19855566	EPI4307504	EPI4307506	EPI4307505	EPI4307508	EPI4307502	EPI4307509	EPI4307503	EPI4307507
A/chicken/Jiangsu/MD32/2023	H9N2	EPI_ISL_19855565	EPI4307497	EPI4307498	EPI4307499	EPI4307500	EPI4307495	EPI4307501	EPI4307494	EPI4307496
A/chicken/Guangdong/M0238/2023	H9N2	EPI_ISL_19855564	EPI4307489	EPI4307491	EPI4307486	EPI4307492	EPI4307487	EPI4307493	EPI4307488	EPI4307490
A/chicken/Guangdong/M32/2022	H9N2	EPI_ISL_19855527	EPI4307376	EPI4307377	EPI4307378	EPI4307383	EPI4307380	EPI4307381	EPI4307382	EPI4307379
A/duck/Hunan/M1104/2023	H9N2	EPI_ISL_19856053	EPI4308654	EPI4308655	EPI4308658	EPI4308657	EPI4308656	EPI4308661	EPI4308660	EPI4308659
A/duck/Jiangxi/M1563/2023	H9N2	EPI_ISL_19856049	EPI4308623	EPI4308627	EPI4308625	EPI4308628	EPI4308624	EPI4308629	EPI4308622	EPI4308626
A/chicken/Zhejiang/211106/2021	H10N3	EPI_ISL_19856055	EPI4308676	EPI4308675	EPI4308674	EPI4308672	EPI4308671	EPI4308677	EPI4308673	EPI4308670
A/chicken/Jiangsu/210444/2021	H10N3	EPI_ISL_19856052	EPI4308652	EPI4308651	EPI4308650	EPI4308648	EPI4308647	EPI4308653	EPI4308649	EPI4308646
A/chicken/Zhejiang/210896/2021	H10N3	EPI_ISL_19856051	EPI4308644	EPI4308643	EPI4308642	EPI4308640	EPI4308639	EPI4308645	EPI4308641	EPI4308638
A/chicken/Zhejiang/211123/2021	H10N3	EPI_ISL_19856048	EPI4308620	EPI4308619	EPI4308618	EPI4308616	EPI4308615	EPI4308621	EPI4308617	EPI4308614
A/chicken/Jiangsu/750/2021	H10N3	EPI_ISL_19856047	EPI4308612	EPI4308611	EPI4308610	EPI4308608	EPI4308607	EPI4308613	EPI4308609	EPI4308606
A/chicken/Jiangsu/210772/2021	H10N3	EPI_ISL_19856046	EPI4308604	EPI4308603	EPI4308602	EPI4308600	EPI4308599	EPI4308605	EPI4308601	EPI4308598
A/chicken/Jiangsu/210474/2021	H10N3	EPI_ISL_19856041	EPI4308564	EPI4308563	EPI4308562	EPI4308560	EPI4308559	EPI4308565	EPI4308561	EPI4308558
A/chicken/Zhejiang/20132/2020	H10N3	EPI_ISL_19855526	EPI4307374	EPI4307373	EPI4307372	EPI4307370	EPI4307369	EPI4307375	EPI4307371	EPI4307368
A/chicken/Zhejiang/20131/2020	H10N3	EPI_ISL_19855525	EPI4307366	EPI4307365	EPI4307364	EPI4307362	EPI4307361	EPI4307367	EPI4307363	EPI4307360
A/chicken/Jiangsu/210147/2021	H10N3	EPI_ISL_19855524	EPI4307358	EPI4307357	EPI4307356	EPI4307354	EPI4307353	EPI4307359	EPI4307355	EPI4307352
A/chicken/Zhejiang/211109/2021	H10N3	EPI_ISL_19855523	EPI4307350	EPI4307349	EPI4307348	EPI4307346	EPI4307345	EPI4307351	EPI4307347	EPI4307344
A/chicken/Zhejiang/211003/2021	H10N3	EPI_ISL_19855522	EPI4307342	EPI4307341	EPI4307340	EPI4307338	EPI4307337	EPI4307343	EPI4307339	EPI4307336
A/chicken/Jiangsu/210718/2021	H10N3	EPI_ISL_19855521	EPI4307334	EPI4307333	EPI4307332	EPI4307330	EPI4307329	EPI4307335	EPI4307331	EPI4307328
A/chicken/Jiangsu/210170/2021	H10N3	EPI_ISL_19855520	EPI4307327	EPI4307326	EPI4307325	EPI4307323	EPI4307322	EPI4308679	EPI4307324	EPI4307321
A/chicken/Jiangsu/210611/2021	H10N3	EPI_ISL_19854012	EPI4298786	EPI4298785	EPI4298784	EPI4298782	EPI4298781	EPI4298787	EPI4298783	EPI4298780
A/chicken/Jiangsu/211137/2021	H10N3	EPI_ISL_19854011	EPI4298778	EPI4298777	EPI4298776	EPI4298774	EPI4298773	EPI4298779	EPI4298775	EPI4298772
A/chicken/Jiangsu/220499/2022	H10N3	EPI_ISL_19854010	EPI4298770	EPI4298769	EPI4298768	EPI4298766	EPI4298765	EPI4298771	EPI4298767	EPI4298764
